# Supplementary material for: The Dopaminergic Cells in the Median Raphe Region Regulate Social Behavior in Male Mice
Source: Int J Mol Sci. 2024 Apr 13;25(8):4315. doi: 10.3390/ijms25084315 (PMC11050709; doi:10.3390/ijms25084315)
Supplement: Supplementary file 1 [file ijms-25-04315-s001.zip]

Archive with 1 entries (1 files):
- ijms-2948381-supplementary.pdf
